# Supplementary material for: Peripheral Myelin Protein 22 Gene Mutations in Charcot-Marie-Tooth Disease Type 1E Patients
Source: Genes (Basel). 2022 Jul 8;13(7):1219. doi: 10.3390/genes13071219 (PMC9321036; doi:10.3390/genes13071219)
Supplement: Supplementary file 1 [file genes-13-01219-s001.zip]

Archive with 3 entries (3 files):
- Suppl Table S1.pdf
- Suppl Table S2.pdf
- Suppl Table S3.pdf
